# Supplementary material for: Antibacterial and Antifungal Properties of New Synthetic Tricyclic Flavonoids
Source: Antibiotics (Basel). 2025 Mar 16;14(3):307. doi: 10.3390/antibiotics14030307 (PMC11939415; doi:10.3390/antibiotics14030307)
Supplement: Supplementary file 1 [file antibiotics-14-00307-s001.zip]

Archive with 1 entries (1 files):
- antibiotics-3476741-supplementary.pdf
